# Supplementary material for: Extremity Ultrasound vs. Computed Tomography at the Third Lumbar Vertebra Level for Assessing the Subcutaneous Adipose Tissue-to-Muscle Ratio
Source: Nutrients. 2026 Mar 20;18(6):988. doi: 10.3390/nu18060988 (PMC13029642; doi:10.3390/nu18060988)
Supplement: Supplementary file 1 [file nutrients-18-00988-s001.zip]

Archive with 3 entries (3 files):
- FigureS7_supporting.tiff
- FigureS8_supporting.jpg
- nutrients-4106177-supplementary.pdf
